# Supplementary material for: Factors influencing adherence to non-communicable disease medication in India: secondary analysis of cross-sectional data from WHO - SAGE2
Source: Front Pharmacol. 2023 Oct 13;14:1183818. doi: 10.3389/fphar.2023.1183818 (PMC10603298; doi:10.3389/fphar.2023.1183818)
Supplement: Supplementary file 1 [file Table2.XLSX]

## Sheet: Additional File 2
Additional file 2: Table showing response rates by question used in bivariate analysis
Question	age_category	q1009	quintile	count_diseases	q0104	q0105a	q1012	q1019_	q1018_	q3001	q3008	q2000	q2010	q2002	q8062	q1503	q5004	q1015	q1016_	q2018	q2019	q4062	q7002
Response Rate (%)	100	100	100	100	100	100	100	100	100	100	12.993	99.9648	100	99.8239	15.3873	50.2113	68.9437	100	58.6972	100	100	99.8944	99.8944
