# Supplementary material for: Factors influencing adherence to non-communicable disease medication in India: secondary analysis of cross-sectional data from WHO - SAGE2
Source: Front Pharmacol. 2023 Oct 13;14:1183818. doi: 10.3389/fphar.2023.1183818 (PMC10603298; doi:10.3389/fphar.2023.1183818)
Supplement: Supplementary file 2 [file Table3.XLSX]

## Sheet: Morbidity
Additional File 3: Results of bivariate analysis - for individuals with one or more morbidities ('morbidity' tab), for multimorbid individuals with 2 or more morbidities ('multimorbid' tab) and for those only one morbidity ('single morbidity' tab)
Name	Non Adherent	Adherent	Pvalue
Age Group %	----	----	<0.001
<50	0.1662	0.1053	--
>=50	0.8338	0.8947	--
Sex of the respondent %	----	----	0.426
Male	0.4568	0.4744	--
Female	0.5432	0.5256	--
5 quantiles of wealthscore %	----	----	0.008
1	0.1759	0.1248	--
2	0.1754	0.1392	--
3	0.1573	0.189	--
4	0.2153	0.2172	--
5	0.2761	0.3299	--
Number of Chronic Conditions [mean (SD)]	1.5 (0.74)	1.2 (0.5)	<0.001
Place of residence %	----	----	0.006
Urban	0.2702	0.371	--
Rural	0.7298	0.629	--
Region %	----	----	<0.001
ASSAM	0.1171	0.041	--
KARNATAKA	0.0915	0.1736	--
MAHARASHTRA	0.1921	0.1772	--
RAJASTHAN	0.1985	0.1204	--
UTTAR PRADESH	0.2159	0.2165	--
WEST BENGAL	0.1849	0.2714	--
Current Marital Status %	----	----	0.404
Currently Married	0.7424	0.7587	--
Not Currently Married	0.2576	0.2413	--
Religion %	----	----	0.231
Hinduism	0.8231	0.8443	--
Islam	0.1296	0.1249	--
Other / None	0.0473	0.0307	--
Ethnic Group %	----	----	0.002
Schedule Tribe	0.0633	0.0407	--
Schedule Caste	0.1642	0.125	--
Others	0.7725	0.8343	--
Ever smoked %	----	----	0.021
No	0.624	0.6879	--
Yes	0.376	0.3121	--
Consumed alcohol last 30 days %	----	----	0.344
Yes	0.5102	0.4475	--
No	0.4898	0.5525	--
Rate your health %	----	----	0.485
Poor	0.6867	0.7042	--
Good	0.3133	0.2958	--
Difficulty in cognition with concentrating/remembering things %	----	----	0.036
Moderate or worse	0.3842	0.3284	--
None/Mild	0.6158	0.6716	--
Difficulty in moving around %	----	----	0.397
Moderate or worse	0.4159	0.3942	--
None/Mild	0.5841	0.6058	--
Community Support %	----	----	0.152
Yes	0.3903	0.4819	--
No	0.6097	0.5181	--
Currently working %	----	----	0.008
Yes	0.6063	0.505	--
No	0.3937	0.495	--
Health care provider %	----	----	0.214
Private	0.664	0.6962	--
Public	0.2639	0.2267	--
Community	0.0392	0.0525	--
Other	0.0329	0.0246	--
Ever Been to School %	----	----	<0.001
Yes	0.5865	0.6627	--
No	0.4135	0.3373	--
Level of Education %	----	----	0.315
Less than primary school/don't know	0.2316	0.2372	--
Secondary school and below	0.4812	0.4345	--
Past secondary school	0.2873	0.3283	--
Feeling sad/low/depression %	----	----	0.012
None/Mild	0.6997	0.7524	--
Moderate or worse	0.3003	0.2476	--
Worry or anxiety %	----	----	0.005
None/Mild	0.5703	0.6453	--
Moderate or worse	0.4297	0.3547	--
Cataracts- New Sample (Chronic Conditions) %	----	----	0.831
No	0.7605	0.7553	--
Yes	0.2395	0.2447	--
Money to meet needs %	----	----	0.795
Completely	0.0851	0.0953	--
Mostly	0.1564	0.1761	--
Moderately	0.4556	0.4417	--
A little	0.2291	0.2183	--
None at all	0.0739	0.0686	--

## Sheet: Multimorbidity
Name	Non Adherent	Adherent	Pvalue
Age Group %	----	----	<0.001
<50	0.0978	0.0259	--
>=50	0.9022	0.9741	--
Sex of the respondent %	----	----	0.209
Male	0.4889	0.5419	--
Female	0.5111	0.4581	--
5 quantiles of wealthscore %	----	----	0.337
1	0.1383	0.0892	--
2	0.1395	0.1314	--
3	0.1487	0.172	--
4	0.1769	0.2049	--
5	0.3966	0.4024	--
Place of residence %	----	----	0.455
Urban	0.3684	0.4104	--
Rural	0.6316	0.5896	--
Region %	----	----	<0.001
ASSAM	0.1105	0.02	--
KARNATAKA	0.1076	0.2109	--
MAHARASHTRA	0.1805	0.189	--
RAJASTHAN	0.1894	0.142	--
UTTAR PRADESH	0.2039	0.132	--
WEST BENGAL	0.2082	0.3061	--
Current Marital Status %	----	----	0.69
Currently Married	0.7406	0.7555	--
Not Currently Married	0.2594	0.2445	--
Religion %	----	----	0.198
Hinduism	0.7911	0.8375	--
Islam	0.152	0.1418	--
Other / None	0.0568	0.0207	--
Ethnic Group %	----	----	0.162
Schedule Tribe	0.0451	0.0381	--
Schedule Caste	0.1574	0.0984	--
Others	0.7975	0.8635	--
Ever smoked %	----	----	0.91
No	0.6618	0.6663	--
Yes	0.3382	0.3337	--
Consumed alcohol last 30 days %	----	----	0.988
Yes	0.4409	0.4388	--
No	0.5591	0.5612	--
Rate your health %	----	----	0.736
Poor	0.7323	0.746	--
Good	0.2677	0.254	--
Difficulty in cognition with concentrating/remembering things %	----	----	0.111
Moderate or worse	0.4338	0.359	--
None/Mild	0.5662	0.641	--
Difficulty in moving around %	----	----	0.678
Moderate or worse	0.4778	0.4953	--
None/Mild	0.5222	0.5047	--
Community Support %	----	----	0.578
Yes	0.4897	0.5519	--
No	0.5103	0.4481	--
Currently working %	----	----	0.06
Yes	0.4855	0.3649	--
No	0.5145	0.6351	--
Health care provider %	----	----	0.273
Private	0.7041	0.7621	--
Public	0.2307	0.2017	--
Community	0.0479	0.0335	--
Other	0.0173	0.0027	--
Ever Been to School %	----	----	0.709
Yes	0.6843	0.7	--
No	0.3157	0.3	--
Level of Education %	----	----	0.212
Less than primary school/don't know	0.2323	0.2501	--
Secondary school and below	0.4294	0.3517	--
Past secondary school	0.3383	0.3981	--
Feeling sad/low/depression %	----	----	0.206
None/Mild	0.6967	0.746	--
Moderate or worse	0.3033	0.254	--
Worry or anxiety %	----	----	0.317
None/Mild	0.5674	0.6163	--
Moderate or worse	0.4326	0.3837	--
Cataracts- New Sample (Chronic Conditions) %	----	----	0.904
No	0.6681	0.6741	--
Yes	0.3319	0.3259	--
Money to meet needs %	----	----	0.945
Completely	0.1018	0.1051	--
Mostly	0.1908	0.1712	--
Moderately	0.4161	0.4417	--
A little	0.2346	0.2167	--
None at all	0.0567	0.0653	--

## Sheet: Single Morbidity
Name	Non Adherent	Adherent	Pvalue
Age Group %	----	----	<0.001
<50	0.2049	0.1258	--
>=50	0.7951	0.8742	--
Sex of the respondent %	----	----	0.477
Male	0.4387	0.457	--
Female	0.5613	0.543	--
5 quantiles of wealthscore %	----	----	0.003
1	0.1972	0.134	--
2	0.1957	0.1412	--
3	0.1621	0.1933	--
4	0.237	0.2203	--
5	0.2079	0.3111	--
Place of residence %	----	----	<0.001
Urban	0.2147	0.3609	--
Rural	0.7853	0.6391	--
Region %	----	----	<0.001
ASSAM	0.1209	0.0464	--
KARNATAKA	0.0824	0.164	--
MAHARASHTRA	0.1987	0.1741	--
RAJASTHAN	0.2036	0.1148	--
UTTAR PRADESH	0.2227	0.2383	--
WEST BENGAL	0.1718	0.2624	--
Current Marital Status %	----	----	0.432
Currently Married	0.7434	0.7595	--
Not Currently Married	0.2566	0.2405	--
Religion %	----	----	0.683
Hinduism	0.8412	0.8461	--
Islam	0.1169	0.1206	--
Other / None	0.0419	0.0333	--
Ethnic Group %	----	----	0.003
Schedule Tribe	0.0736	0.0414	--
Schedule Caste	0.1681	0.1318	--
Others	0.7583	0.8268	--
Ever smoked %	----	----	0.013
No	0.6027	0.6935	--
Yes	0.3973	0.3065	--
Consumed alcohol last 30 days %	----	----	0.162
Yes	0.5443	0.4504	--
No	0.4557	0.5496	--
Rate your health %	----	----	0.263
Poor	0.6608	0.6934	--
Good	0.3392	0.3066	--
Difficulty in cognition with concentrating/remembering things %	----	----	0.196
Moderate or worse	0.3562	0.3205	--
None/Mild	0.6438	0.6795	--
Difficulty in moving around %	----	----	0.68
Moderate or worse	0.3808	0.3681	--
None/Mild	0.6192	0.6319	--
Community Support %	----	----	0.049
Yes	0.3193	0.4562	--
No	0.6807	0.5438	--
Currently working %	----	----	0.004
Yes	0.6681	0.5464	--
No	0.3319	0.4536	--
Health care provider %	----	----	0.093
Private	0.6398	0.6763	--
Public	0.2839	0.2342	--
Community	0.034	0.0583	--
Other	0.0423	0.0312	--
Ever Been to School %	----	----	<0.001
Yes	0.5312	0.653	--
No	0.4688	0.347	--
Level of Education %	----	----	0.232
Less than primary school/don't know	0.2311	0.2336	--
Secondary school and below	0.5189	0.4574	--
Past secondary school	0.25	0.309	--
Feeling sad/low/depression %	----	----	0.045
None/Mild	0.7014	0.7541	--
Moderate or worse	0.2986	0.2459	--
Worry or anxiety %	----	----	0.01
None/Mild	0.5719	0.6528	--
Moderate or worse	0.4281	0.3472	--
Cataracts- New Sample (Chronic Conditions) %	----	----	0.175
No	0.8129	0.7762	--
Yes	0.1871	0.2238	--
Money to meet needs %	----	----	0.407
Completely	0.0756	0.0927	--
Mostly	0.137	0.1774	--
Moderately	0.4778	0.4417	--
A little	0.226	0.2187	--
None at all	0.0836	0.0695	--
