# Supplementary material for: Factors influencing adherence to non-communicable disease medication in India: secondary analysis of cross-sectional data from WHO - SAGE2
Source: Front Pharmacol. 2023 Oct 13;14:1183818. doi: 10.3389/fphar.2023.1183818 (PMC10603298; doi:10.3389/fphar.2023.1183818)
Supplement: Supplementary file 5 [file Table4.XLSX]

## Sheet: Angina
Additional File 4: Results of bivariate analysis by disease - see spreadsheet tabs for for angina, asthma, depression, diabetes, hypertension, lung disease, stroke
Name		Non Adherent	Adherent	Pvalue
Age Group %		----	----	0.715
	<50	0.119	0.0986	--
	>=50	0.881	0.9014	--
Sex of the respondent %		----	----	0.973
	Male	0.5888	0.5919	--
	Female	0.4112	0.4081	--
5 quantiles of wealthscore %		----	----	0.772
	1	0.1242	0.0946	--
	2	0.1639	0.1391	--
	3	0.1423	0.1952	--
	4	0.2137	0.1636	--
	5	0.3559	0.4076	--
Place of residence %		----	----	0.981
	Urban	0.4267	0.4293	--
	Rural	0.5733	0.5707	--
Region %		----	----	0.066
	ASSAM	0.0921	0.0285	--
	KARNATAKA	0.1417	0.1909	--
	MAHARASHTRA	0.3344	0.2357	--
	RAJASTHAN	0.1418	0.0924	--
	UTTAR PRADESH	0.1015	0.2055	--
	WEST BENGAL	0.1885	0.247	--
Current Marital Status %		----	----	0.327
	Currently Married	0.8422	0.7833	--
	Not Currently Married	0.1578	0.2167	--
Religion %		----	----	0.523
	Hinduism	0.8395	0.772	--
	Islam	0.1288	0.1568	--
	Other / None	0.0317	0.0712	--
Ethnic Group %		----	----	0.106
	Schedule Tribe	0.1022	0.0355	--
	Schedule Caste	0.1382	0.081	--
	Others	0.7596	0.8835	--
Ever smoked %		----	----	0.313
	No	0.5307	0.6296	--
	Yes	0.4693	0.3704	--
Consumed alcohol last 30 days %		----	----	0.315
	Yes	0.3114	0.5371	--
	No	0.6886	0.4629	--
Rate your health %		----	----	0.634
	Poor	0.784	0.7459	--
	Good	0.216	0.2541	--
Difficulty in cognition with concentrating/remembering things %		----	----	0.981
	Moderate or worse	0.3882	0.386	--
	None/Mild	0.6118	0.614	--
Difficulty in moving around %		----	----	0.359
	Moderate or worse	0.3774	0.4617	--
	None/Mild	0.6226	0.5383	--
Community Support %		----	----	0.225
	Yes	0.405	0.5749	--
	No	0.595	0.4251	--
Currently working %		----	----	0.083
	Yes	0.7094	0.5144	--
	No	0.2906	0.4856	--
Health care provider %		----	----	0.465
	Private	0.6396	0.8033	--
	Public	0.3104	0.147	--
	Community	0.027	0.0362	--
	Other	0.023	0.0135	--
Ever Been to School %		----	----	0.439
	Yes	0.7018	0.7545	--
	No	0.2982	0.2455	--
Level of Education %		----	----	0.216
	Less than primary school/don't know	0.1626	0.1934	--
	Secondary school and below	0.5828	0.3604	--
	Past secondary school	0.2546	0.4462	--
Feeling sad/low/depression %		----	----	0.159
	None/Mild	0.6443	0.7537	--
	Moderate or worse	0.3557	0.2463	--
Worry or anxiety %		----	----	0.466
	None/Mild	0.6853	0.6233	--
	Moderate or worse	0.3147	0.3767	--
Cataracts %		----	----	0.096
	No	0.5698	0.7408	--
	Yes	0.4302	0.2592	--
Money to meet needs %		----	----	0.264
	Completely	0.0577	0.1074	--
	Mostly	0.1173	0.227	--
	Moderately	0.5453	0.3889	--
	A little	0.2374	0.225	--
	None at all	0.0422	0.0518	--

## Sheet: Asthma
Name		Non Adherent	Adherent	Pvalue
Age Group %		----	----	0.235
	<50	0.1179	0.0777	--
	>=50	0.8821	0.9223	--
Sex of the respondent %		----	----	0.328
	Male	0.5307	0.5829	--
	Female	0.4693	0.4171	--
5 quantiles of wealthscore %		----	----	0.052
	1	0.2979	0.215	--
	2	0.2274	0.1514	--
	3	0.153	0.1945	--
	4	0.1478	0.2154	--
	5	0.174	0.2237	--
Place of residence %		----	----	0.718
	Urban	0.1982	0.2147	--
	Rural	0.8018	0.7853	--
Region %		----	----	0.063
	ASSAM	0.1207	0.0579	--
	KARNATAKA	0.0443	0.0911	--
	MAHARASHTRA	0.1943	0.2168	--
	RAJASTHAN	0.1969	0.2047	--
	UTTAR PRADESH	0.3052	0.2309	--
	WEST BENGAL	0.1386	0.1987	--
Current Marital Status %		----	----	0.135
	Currently Married	0.7736	0.704	--
	Not Currently Married	0.2264	0.296	--
Religion %		----	----	0.501
	Hinduism	0.8064	0.8449	--
	Islam	0.1336	0.1261	--
	Other / None	0.06	0.029	--
Ethnic Group %		----	----	0.488
	Schedule Tribe	0.0928	0.0689	--
	Schedule Caste	0.1619	0.2074	--
	Others	0.7453	0.7237	--
Ever smoked %		----	----	0.574
	No	0.529	0.5617	--
	Yes	0.471	0.4383	--
Consumed alcohol last 30 days %		----	----	0.654
	Yes	0.5573	0.4867	--
	No	0.4427	0.5133	--
Rate your health %		----	----	0.545
	Poor	0.7743	0.747	--
	Good	0.2257	0.253	--
Difficulty in cognition with concentrating/remembering things %		----	----	0.853
	Moderate or worse	0.3695	0.3806	--
	None/Mild	0.6305	0.6194	--
Difficulty in moving around %		----	----	0.526
	Moderate or worse	0.4327	0.4716	--
	None/Mild	0.5673	0.5284	--
Community Support %		----	----	0.879
	Yes	0.412	0.3904	--
	No	0.588	0.6096	--
Currently working %		----	----	0.024
	Yes	0.6562	0.4843	--
	No	0.3438	0.5157	--
Health care provider %		----	----	0.974
	Private	0.6076	0.6331	--
	Public	0.3154	0.287	--
	Community	0.0476	0.0519	--
	Other	0.0294	0.028	--
Ever Been to School %		----	----	0.81
	Yes	0.5559	0.5434	--
	No	0.4441	0.4566	--
Level of Education %		----	----	0.979
	Less than primary school/don't know	0.343	0.3562	--
	Secondary school and below	0.4765	0.4731	--
	Past secondary school	0.1804	0.1707	--
Feeling sad/low/depression %		----	----	0.313
	None/Mild	0.7589	0.7098	--
	Moderate or worse	0.2411	0.2902	--
Worry or anxiety %		----	----	0.65
	None/Mild	0.5839	0.5591	--
	Moderate or worse	0.4161	0.4409	--
Cataracts %		----	----	0.126
	No	0.76	0.6933	--
	Yes	0.24	0.3067	--
Money to meet needs %		----	----	0.073
	Completely	0.0354	0.0961	--
	Mostly	0.1335	0.1158	--
	Moderately	0.4485	0.4778	--
	A little	0.3148	0.2463	--
	None at all	0.0678	0.0639	--

## Sheet: Depression
Name		Non Adherent	Adherent	Pvalue
Age Group %		----	----	0.814
	<50	0.295	0.3186	--
	>=50	0.705	0.6814	--
Sex of the respondent %		----	----	0.22
	Male	0.3597	0.4814	--
	Female	0.6403	0.5186	--
5 quantiles of wealthscore %		----	----	0.588
	1	0.2017	0.2554	--
	2	0.2783	0.1898	--
	3	0.1886	0.1394	--
	4	0.1467	0.2098	--
	5	0.1847	0.2056	--
Place of residence %		----	----	0.109
	Urban	0.1051	0.2883	--
	Rural	0.8949	0.7117	--
Region %		----	----	0.141
	ASSAM	0.1507	0.0343	--
	KARNATAKA	0.1898	0.1882	--
	MAHARASHTRA	0.1011	0.0836	--
	RAJASTHAN	0.314	0.2445	--
	UTTAR PRADESH	0.1104	0.231	--
	WEST BENGAL	0.134	0.2185	--
Current Marital Status %		----	----	0.97
	Currently Married	0.6755	0.6793	--
	Not Currently Married	0.3245	0.3207	--
Religion %		----	----	0.707
	Hinduism	0.8538	0.8357	--
	Islam	0.1213	0.1146	--
	Other / None	0.0249	0.0498	--
Ethnic Group %		----	----	0.755
	Schedule Tribe	0.0569	0.0462	--
	Schedule Caste	0.2482	0.2016	--
	Others	0.6949	0.7522	--
Ever smoked %		----	----	0.887
	No	0.6742	0.685	--
	Yes	0.3258	0.315	--
Consumed alcohol last 30 days %		----	----	0.371
	Yes	0.6585	0.8477	--
	No	0.3415	0.1523	--
Rate your health %		----	----	0.269
	Poor	0.7191	0.6108	--
	Good	0.2809	0.3892	--
Difficulty in cognition with concentrating/remembering things %		----	----	0.808
	Moderate or worse	0.4484	0.4719	--
	None/Mild	0.5516	0.5281	--
Difficulty in moving around %		----	----	0.575
	Moderate or worse	0.4656	0.4152	--
	None/Mild	0.5344	0.5848	--
Community Support %		----	----	0.182
	Yes	0.5142	0.2187	--
	No	0.4858	0.7813	--
Currently working %		----	----	0.991
	Yes	0.566	0.5676	--
	No	0.434	0.4324	--
Health care provider %		----	----	0.594
	Private	0.5673	0.6071	--
	Public	0.3515	0.3589	--
	Community	0.0678	0.0125	--
	Other	0.0134	0.0214	--
Ever Been to School %		----	----	0.077
	Yes	0.4897	0.6606	--
	No	0.5103	0.3394	--
Level of Education %		----	----	0.387
	Less than primary school/don't know	0.2516	0.2457	--
	Secondary school and below	0.5237	0.3488	--
	Past secondary school	0.2247	0.4055	--
Feeling sad/low/depression %		----	----	0.834
	None/Mild	0.6256	0.6056	--
	Moderate or worse	0.3744	0.3944	--
Worry or anxiety %		----	----	0.871
	None/Mild	0.441	0.4255	--
	Moderate or worse	0.559	0.5745	--
Cataracts %		----	----	0.421
	No	0.7676	0.7022	--
	Yes	0.2324	0.2978	--
Money to meet needs %		----	----	0.22
	Completely	0.136	0.1758	--
	Mostly	0.2215	0.2382	--
	Moderately	0.3666	0.2106	--
	A little	0.2143	0.2526	--
	None at all	0.0616	0.1227	--

## Sheet: Diabetes
Name		Non Adherent	Adherent	Pvalue
Age Group %		----	----	0.04
	<50	0.1235	0.0616	--
	>=50	0.8765	0.9384	--
Sex of the respondent %		----	----	0.527
	Male	0.5368	0.5079	--
	Female	0.4632	0.4921	--
5 quantiles of wealthscore %		----	----	0.009
	1	0.1078	0.0356	--
	2	0.1411	0.1296	--
	3	0.1876	0.141	--
	4	0.2357	0.2152	--
	5	0.3279	0.4786	--
Place of residence %		----	----	0.114
	Urban	0.3716	0.4639	--
	Rural	0.6284	0.5361	--
Region %		----	----	<0.001
	ASSAM	0.0985	0.0515	--
	KARNATAKA	0.0746	0.2442	--
	MAHARASHTRA	0.1981	0.197	--
	RAJASTHAN	0.1861	0.1073	--
	UTTAR PRADESH	0.19	0.2347	--
	WEST BENGAL	0.2528	0.1653	--
Current Marital Status %		----	----	0.924
	Currently Married	0.794	0.7908	--
	Not Currently Married	0.206	0.2092	--
Religion %		----	----	0.072
	Hinduism	0.7638	0.82	--
	Islam	0.1654	0.156	--
	Other / None	0.0708	0.024	--
Ethnic Group %		----	----	0.003
	Schedule Tribe	0.0262	0.0457	--
	Schedule Caste	0.1834	0.0767	--
	Others	0.7904	0.8776	--
Ever smoked %		----	----	0.031
	No	0.6183	0.7323	--
	Yes	0.3817	0.2677	--
Consumed alcohol last 30 days %		----	----	0.999
	Yes	0.5141	0.5139	--
	No	0.4859	0.4861	--
Rate your health %		----	----	0.874
	Poor	0.6517	0.6598	--
	Good	0.3483	0.3402	--
Difficulty in cognition with concentrating/remembering things %		----	----	0.001
	Moderate or worse	0.4368	0.276	--
	None/Mild	0.5632	0.724	--
Difficulty in moving around %		----	----	0.968
	Moderate or worse	0.3785	0.3765	--
	None/Mild	0.6215	0.6235	--
Community Support %		----	----	0.067
	Yes	0.328	0.5418	--
	No	0.672	0.4582	--
Currently working %		----	----	0.567
	Yes	0.564	0.5268	--
	No	0.436	0.4732	--
Health care provider %		----	----	0.16
	Private	0.7344	0.7797	--
	Public	0.2084	0.1804	--
	Community	0.0146	0.0344	--
	Other	0.0426	0.0056	--
Ever Been to School %		----	----	0.183
	Yes	0.6486	0.7153	--
	No	0.3514	0.2847	--
Level of Education %		----	----	0.465
	Less than primary school/don't know	0.2138	0.1983	--
	Secondary school and below	0.4475	0.3771	--
	Past secondary school	0.3387	0.4246	--
Feeling sad/low/depression %		----	----	<0.001
	None/Mild	0.6295	0.8042	--
	Moderate or worse	0.3705	0.1958	--
Worry or anxiety %		----	----	0.002
	None/Mild	0.4912	0.664	--
	Moderate or worse	0.5088	0.336	--
Cataracts %		----	----	0.488
	No	0.76	0.728	--
	Yes	0.24	0.272	--
Money to meet needs %		----	----	0.158
	Completely	0.0648	0.1293	--
	Mostly	0.1584	0.1993	--
	Moderately	0.4795	0.438	--
	A little	0.2326	0.1886	--
	None at all	0.0647	0.0446	--

## Sheet: Hypertension
Name		Non Adherent	Adherent	Pvalue
Age Group %		----	----	0.002
	<50	0.1691	0.1008	--
	>=50	0.8309	0.8992	--
Sex of the respondent %		----	----	0.576
	Male	0.3936	0.4117	--
	Female	0.6064	0.5883	--
5 quantiles of wealthscore %		----	----	0.043
	1	0.1642	0.1233	--
	2	0.1538	0.1316	--
	3	0.1432	0.1968	--
	4	0.2165	0.2103	--
	5	0.3224	0.338	--
Place of residence %		----	----	0.046
	Urban	0.2932	0.3802	--
	Rural	0.7068	0.6198	--
Region %		----	----	<0.001
	ASSAM	0.1437	0.0515	--
	KARNATAKA	0.0772	0.1635	--
	MAHARASHTRA	0.2116	0.1504	--
	RAJASTHAN	0.1901	0.117	--
	UTTAR PRADESH	0.2254	0.1872	--
	WEST BENGAL	0.152	0.3304	--
Current Marital Status %		----	----	0.332
	Currently Married	0.7141	0.7454	--
	Not Currently Married	0.2859	0.2546	--
Religion %		----	----	0.631
	Hinduism	0.839	0.8278	--
	Islam	0.1129	0.1312	--
	Other / None	0.0482	0.041	--
Ethnic Group %		----	----	0.003
	Schedule Tribe	0.0632	0.024	--
	Schedule Caste	0.1511	0.1252	--
	Others	0.7857	0.8508	--
Ever smoked %		----	----	0.233
	No	0.6732	0.7074	--
	Yes	0.3268	0.2926	--
Consumed alcohol last 30 days %		----	----	0.239
	Yes	0.5328	0.418	--
	No	0.4672	0.582	--
Rate your health %		----	----	0.024
	Poor	0.6726	0.7366	--
	Good	0.3274	0.2634	--
Difficulty in cognition with concentrating/remembering things %		----	----	0.476
	Moderate or worse	0.3717	0.3463	--
	None/Mild	0.6283	0.6537	--
Difficulty in moving around %		----	----	0.575
	Moderate or worse	0.4144	0.4328	--
	None/Mild	0.5856	0.5672	--
Community Support %		----	----	0.218
	Yes	0.4055	0.5078	--
	No	0.5945	0.4922	--
Currently working %		----	----	0.009
	Yes	0.5712	0.4508	--
	No	0.4288	0.5492	--
Health care provider %		----	----	0.694
	Private	0.6678	0.6924	--
	Public	0.2573	0.2233	--
	Community	0.0438	0.0554	--
	Other	0.0311	0.0289	--
Ever Been to School %		----	----	0.011
	Yes	0.5756	0.6635	--
	No	0.4244	0.3365	--
Level of Education %		----	----	0.273
	Less than primary school/don't know	0.2163	0.2333	--
	Secondary school and below	0.5049	0.4306	--
	Past secondary school	0.2788	0.3362	--
Feeling sad/low/depression %		----	----	0.968
	None/Mild	0.7303	0.7315	--
	Moderate or worse	0.2697	0.2685	--
Worry or anxiety %		----	----	0.555
	None/Mild	0.6135	0.6327	--
	Moderate or worse	0.3865	0.3673	--
Cataracts %		----	----	0.766
	No	0.7651	0.7546	--
	Yes	0.2349	0.2454	--
Money to meet needs %		----	----	0.823
	Completely	0.0961	0.08	--
	Mostly	0.1689	0.163	--
	Moderately	0.4604	0.4694	--
	A little	0.1998	0.2169	--
	None at all	0.0748	0.0707	--

## Sheet: Lung Disease
Name		Non Adherent	Adherent	Pvalue
Age Group %		----	----	0.398
	<50	0.0856	0.0501	--
	>=50	0.9144	0.9499	--
Sex of the respondent %		----	----	0.31
	Male	0.6289	0.7139	--
	Female	0.3711	0.2861	--
5 quantiles of wealthscore %		----	----	0.537
	1	0.2544	0.1914	--
	2	0.1916	0.1755	--
	3	0.1226	0.1216	--
	4	0.2402	0.1852	--
	5	0.1912	0.3263	--
Place of residence %		----	----	0.061
	Urban	0.142	0.325	--
	Rural	0.858	0.675	--
Region %		----	----	0.005
	ASSAM	0.0664	0.0298	--
	KARNATAKA	0.105	0.1298	--
	MAHARASHTRA	0.0656	0.1557	--
	RAJASTHAN	0.266	0.2427	--
	UTTAR PRADESH	0.3931	0.153	--
	WEST BENGAL	0.1039	0.2889	--
Current Marital Status %		----	----	0.321
	Currently Married	0.7302	0.8027	--
	Not Currently Married	0.2698	0.1973	--
Religion %		----	----	0.685
	Hinduism	0.7832	0.841	--
	Islam	0.1745	0.1178	--
	Other / None	0.0423	0.0411	--
Ethnic Group %		----	----	0.289
	Schedule Tribe	0.0559	0.1343	--
	Schedule Caste	0.168	0.1387	--
	Others	0.7761	0.727	--
Ever smoked %		----	----	0.88
	No	0.5009	0.4882	--
	Yes	0.4991	0.5118	--
Consumed alcohol last 30 days %		----	----	0.996
	Yes	0.3605	0.3593	--
	No	0.6395	0.6407	--
Rate your health %		----	----	0.763
	Poor	0.7603	0.7396	--
	Good	0.2397	0.2604	--
Difficulty in cognition with concentrating/remembering things %		----	----	0.253
	Moderate or worse	0.4861	0.3887	--
	None/Mild	0.5139	0.6113	--
Difficulty in moving around %		----	----	0.079
	Moderate or worse	0.5489	0.3887	--
	None/Mild	0.4511	0.6113	--
Community Support %		----	----	0.315
	Yes	0.3533	0.555	--
	No	0.6467	0.445	--
Currently working %		----	----	0.443
	Yes	0.5919	0.5115	--
	No	0.4081	0.4885	--
Health care provider %		----	----	0.806
	Private	0.7238	0.706	--
	Public	0.2324	0.2466	--
	Community	0.0311	0.0144	--
	Other	0.0127	0.0331	--
Ever Been to School %		----	----	0.162
	Yes	0.6056	0.7186	--
	No	0.3944	0.2814	--
Level of Education %		----	----	0.3
	Less than primary school/don't know	0.2714	0.2905	--
	Secondary school and below	0.3643	0.4681	--
	Past secondary school	0.3644	0.2414	--
Feeling sad/low/depression %		----	----	0.642
	None/Mild	0.684	0.7174	--
	Moderate or worse	0.316	0.2826	--
Worry or anxiety %		----	----	0.044
	None/Mild	0.5544	0.7088	--
	Moderate or worse	0.4456	0.2912	--
Cataracts %		----	----	0.947
	No	0.7222	0.7177	--
	Yes	0.2778	0.2823	--
Money to meet needs %		----	----	0.17
	Completely	0.0651	0.1238	--
	Mostly	0.1315	0.1708	--
	Moderately	0.3772	0.3768	--
	A little	0.3443	0.1905	--
	None at all	0.0819	0.1382	--

## Sheet: Stroke
Name		Non Adherent	Adherent	Pvalue
Age Group %		----	----	0.317
	<50	0.132	0.0802	--
	>=50	0.868	0.9198	--
Sex of the respondent %		----	----	0.706
	Male	0.5785	0.6189	--
	Female	0.4215	0.3811	--
5 quantiles of wealthscore %		----	----	0.903
	1	0.1858	0.1482	--
	2	0.1406	0.1421	--
	3	0.1856	0.2462	--
	4	0.1953	0.1856	--
	5	0.2927	0.278	--
Place of residence %		----	----	0.493
	Urban	0.2762	0.2336	--
	Rural	0.7238	0.7664	--
Region %		----	----	0.189
	ASSAM	0.0484	0.0889	--
	KARNATAKA	0.0849	0.0831	--
	MAHARASHTRA	0.1192	0.1783	--
	RAJASTHAN	0.2354	0.1239	--
	UTTAR PRADESH	0.0975	0.0595	--
	WEST BENGAL	0.4146	0.4663	--
Current Marital Status %		----	----	0.133
	Currently Married	0.8082	0.7145	--
	Not Currently Married	0.1918	0.2855	--
Religion %		----	----	0.278
	Hinduism	0.8589	0.8307	--
	Islam	0.0934	0.1529	--
	Other / None	0.0477	0.0163	--
Ethnic Group %		----	----	0.793
	Schedule Tribe	0.0699	0.0687	--
	Schedule Caste	0.1897	0.1489	--
	Others	0.7404	0.7824	--
Ever smoked %		----	----	0.025
	No	0.5256	0.6938	--
	Yes	0.4744	0.3062	--
Consumed alcohol last 30 days %		----	----	0.322
	Yes	0.2242	0.4305	--
	No	0.7758	0.5695	--
Rate your health %		----	----	0.16
	Poor	0.6626	0.7712	--
	Good	0.3374	0.2288	--
Difficulty in cognition with concentrating/remembering things %		----	----	0.794
	Moderate or worse	0.4541	0.4819	--
	None/Mild	0.5459	0.5181	--
Difficulty in moving around %		----	----	0.119						x
	Moderate or worse	0.4995	0.6281	--
	None/Mild	0.5005	0.3719	--
Community Support %		----	----	0.274
	Yes	0.7332	0.5416	--
	No	0.2668	0.4584	--
Currently working %		----	----	0.226
	Yes	0.5451	0.3906	--
	No	0.4549	0.6094	--
Health care provider %		----	----	0.343
	Private	0.65	0.6923	--
	Public	0.2537	0.2661	--
	Community	0.0962	0.0299	--
	Other	0	0.0118	--
Ever Been to School %		----	----	0.616
	Yes	0.7048	0.7386	--
	No	0.2952	0.2614	--
Level of Education %		----	----	0.393
	Less than primary school/don't know	0.2935	0.2683	--
	Secondary school and below	0.3336	0.444	--
	Past secondary school	0.3729	0.2877	--
Feeling sad/low/depression %		----	----	0.071
	None/Mild	0.696	0.5638	--
	Moderate or worse	0.304	0.4362	--
Worry or anxiety %		----	----	0.017
	None/Mild	0.5844	0.4106	--
	Moderate or worse	0.4156	0.5894	--
Cataracts %		----	----	0.045
	No	0.7095	0.5776	--
	Yes	0.2905	0.4224	--
Money to meet needs %		----	----	0.756
	Completely	0.0917	0.0896	--
	Mostly	0.195	0.1458	--
	Moderately	0.3162	0.3885	--
	A little	0.2858	0.3082	--
	None at all	0.1113	0.0679	--
