# Supplementary material for: Factors influencing adherence to non-communicable disease medication in India: secondary analysis of cross-sectional data from WHO - SAGE2
Source: Front Pharmacol. 2023 Oct 13;14:1183818. doi: 10.3389/fphar.2023.1183818 (PMC10603298; doi:10.3389/fphar.2023.1183818)
Supplement: Supplementary file 7 [file Table5.XLSX]

## Sheet: Overall
Additional File 5: Unweighted data analysis showing absolute numbers and percentages of respondents overall (tab 1), with 1 or more morbidities (Morbidity tab) and with 2 or more morbidities (Multimorbidity tab)
	Name	No	Yes	Total
1	morbidity	1422 (50.07 %)	1418 (49.93 %)	2840
2	multimorbid	491 (61.15 %)	312 (38.85 %)	803
3	unimorbid	931 (45.7 %)	1106 (54.3 %)	2037
4	angina	98 (35.25 %)	180 (64.75 %)	278
5	diabetes	286 (36.57 %)	496 (63.43 %)	783
6	asthma	185 (42.33 %)	252 (57.67 %)	439
7	hypertension	754 (42.7 %)	1012 (57.3 %)	1768
8	stroke	96 (47.52 %)	106 (52.48 %)	202
9	lungDisease	104 (57.46 %)	77 (42.54 %)	182
10	depression	161 (70.93 %)	66 (29.07 %)	227

## Sheet: Morbidity
	Name	Nonadhering	Adhering
1	Age Group [n (%)]	----	----
2	~~~<50	218 (15.33 %)	119 (8.39 %)
3	~~~>=50	1204 (84.67 %)	1299 (91.61 %)
4	Sex of the respondent [n (%)]	----	----
5	~~~Male	637 (44.8 %)	672 (47.39 %)
6	~~~Female	785 (55.2 %)	746 (52.61 %)
7	5 quantiles of wealthscore [n (%)]	----	----
8	~~~1	236 (16.6 %)	174 (12.27 %)
9	~~~2	263 (18.5 %)	205 (14.46 %)
10	~~~3	235 (16.53 %)	264 (18.62 %)
11	~~~4	305 (21.45 %)	308 (21.72 %)
12	~~~5	383 (26.93 %)	467 (32.93 %)
13	Number of Chronic Conditions [mean (SD)]	1.5 (0.76)	1.3 (0.53)
14	Place of residence [n (%)]	----	----
15	~~~Urban	317 (22.29 %)	461 (32.51 %)
16	~~~Rural	1105 (77.71 %)	957 (67.49 %)
17	Region [n (%)]	----	----
18	~~~ASSAM	274 (19.27 %)	105 (7.4 %)
19	~~~KARNATAKA	118 (8.3 %)	254 (17.91 %)
20	~~~MAHARASHTRA	194 (13.64 %)	220 (15.51 %)
21	~~~RAJASTHAN	395 (27.78 %)	282 (19.89 %)
22	~~~UTTAR PRADESH	201 (14.14 %)	193 (13.61 %)
23	~~~WEST BENGAL	240 (16.88 %)	364 (25.67 %)
24	Current Marital Status [n (%)]	----	----
25	~~~Currently Married	1042 (73.28 %)	1054 (74.33 %)
26	~~~Not Currently Married	380 (26.72 %)	364 (25.67 %)
27	Religion [n (%)]	----	----
28	~~~Hinduism	1158 (81.43 %)	1173 (82.72 %)
29	~~~Islam	195 (13.71 %)	184 (12.98 %)
30	~~~Other / None	69 (4.85 %)	61 (4.3 %)
31	Ethnic Group [n (%)]	----	----
32	~~~Schedule Tribe	103 (7.24 %)	56 (3.95 %)
33	~~~Schedule Caste	248 (17.44 %)	212 (14.95 %)
34	~~~Others	1071 (75.32 %)	1150 (81.1 %)
35	Ever smoked [n (%)]	----	----
36	~~~No	908 (63.85 %)	967 (68.19 %)
37	~~~Yes	514 (36.15 %)	451 (31.81 %)
38	Consumed alcohol last 30 days [n (%)]	----	----
39	~~~Yes	116 (56.04 %)	80 (49.38 %)
40	~~~No	91 (43.96 %)	82 (50.62 %)
41	Rate your health [n (%)]	----	----
42	~~~Poor	962 (67.7 %)	1001 (70.59 %)
43	~~~Good	459 (32.3 %)	417 (29.41 %)
44	Difficulty in cognition with concentrating/remembering things [n (%)]	----	----
45	~~~Moderate or worse	541 (38.05 %)	473 (33.36 %)
46	~~~None/Mild	881 (61.95 %)	945 (66.64 %)
47	Difficulty in moving around [n (%)]	----	----
48	~~~Moderate or worse	561 (39.53 %)	571 (40.32 %)
49	~~~None/Mild	858 (60.47 %)	845 (59.68 %)
50	Community Support [n (%)]	----	----
51	~~~Yes	84 (34.01 %)	82 (43.16 %)
52	~~~No	163 (65.99 %)	108 (56.84 %)
53	Currently working [n (%)]	----	----
54	~~~Yes	426 (61.38 %)	359 (49.04 %)
55	~~~No	268 (38.62 %)	373 (50.96 %)
56	Health care provider [n (%)]	----	----
57	~~~Private	435 (55.56 %)	483 (57.43 %)
58	~~~Public	281 (35.89 %)	284 (33.77 %)
59	~~~Community	37 (4.73 %)	46 (5.47 %)
60	~~~Other	30 (3.83 %)	28 (3.33 %)
61	Ever Been to School [n (%)]	----	----
62	~~~Yes	780 (54.85 %)	887 (62.55 %)
63	~~~No	642 (45.15 %)	531 (37.45 %)
64	Level of Education [n (%)]	----	----
65	~~~Less than primary school/don't know	194 (24.87 %)	224 (25.25 %)
66	~~~Secondary school and below	373 (47.82 %)	407 (45.89 %)
67	~~~Past secondary school	213 (27.31 %)	256 (28.86 %)
68	Feeling sad/low/depression [n (%)]	----	----
69	~~~None/Mild	996 (70.04 %)	1060 (74.75 %)
70	~~~Moderate or worse	426 (29.96 %)	358 (25.25 %)
71	Worry or anxiety [n (%)]	----	----
72	~~~None/Mild	802 (56.4 %)	909 (64.1 %)
73	~~~Moderate or worse	620 (43.6 %)	509 (35.9 %)
74	Cataracts- New Sample (Chronic Conditions) [n (%)]	----	----
75	~~~No	1103 (77.62 %)	1047 (73.94 %)
76	~~~Yes	318 (22.38 %)	369 (26.06 %)
77	Money to meed needs [n (%)]	----	----
78	~~~Completely	118 (8.31 %)	148 (10.44 %)
79	~~~Mostly	238 (16.76 %)	224 (15.81 %)
80	~~~Moderately	656 (46.2 %)	659 (46.51 %)
81	~~~A little	310 (21.83 %)	290 (20.47 %)
82	~~~None at all	98 (6.9 %)	96 (6.77 %)

## Sheet: Multimorbidity
	Name	Nonadhering	Adhering
1	Age Group [n (%)]	----	----
2	~~~<50	218 (15.33 %)	119 (8.39 %)
3	~~~>=50	1204 (84.67 %)	1299 (91.61 %)
4	Sex of the respondent [n (%)]	----	----
5	~~~Male	637 (44.8 %)	672 (47.39 %)
6	~~~Female	785 (55.2 %)	746 (52.61 %)
7	5 quantiles of wealthscore [n (%)]	----	----
8	~~~1	236 (16.6 %)	174 (12.27 %)
9	~~~2	263 (18.5 %)	205 (14.46 %)
10	~~~3	235 (16.53 %)	264 (18.62 %)
11	~~~4	305 (21.45 %)	308 (21.72 %)
12	~~~5	383 (26.93 %)	467 (32.93 %)
13	Number of Chronic Conditions [mean (SD)]	1.5 (0.76)	1.3 (0.53)
14	Place of residence [n (%)]	----	----
15	~~~Urban	317 (22.29 %)	461 (32.51 %)
16	~~~Rural	1105 (77.71 %)	957 (67.49 %)
17	Region [n (%)]	----	----
18	~~~ASSAM	274 (19.27 %)	105 (7.4 %)
19	~~~KARNATAKA	118 (8.3 %)	254 (17.91 %)
20	~~~MAHARASHTRA	194 (13.64 %)	220 (15.51 %)
21	~~~RAJASTHAN	395 (27.78 %)	282 (19.89 %)
22	~~~UTTAR PRADESH	201 (14.14 %)	193 (13.61 %)
23	~~~WEST BENGAL	240 (16.88 %)	364 (25.67 %)
24	Current Marital Status [n (%)]	----	----
25	~~~Currently Married	1042 (73.28 %)	1054 (74.33 %)
26	~~~Not Currently Married	380 (26.72 %)	364 (25.67 %)
27	Religion [n (%)]	----	----
28	~~~Hinduism	1158 (81.43 %)	1173 (82.72 %)
29	~~~Islam	195 (13.71 %)	184 (12.98 %)
30	~~~Other / None	69 (4.85 %)	61 (4.3 %)
31	Ethnic Group [n (%)]	----	----
32	~~~Schedule Tribe	103 (7.24 %)	56 (3.95 %)
33	~~~Schedule Caste	248 (17.44 %)	212 (14.95 %)
34	~~~Others	1071 (75.32 %)	1150 (81.1 %)
35	Ever smoked [n (%)]	----	----
36	~~~No	908 (63.85 %)	967 (68.19 %)
37	~~~Yes	514 (36.15 %)	451 (31.81 %)
38	Consumed alcohol last 30 days [n (%)]	----	----
39	~~~Yes	116 (56.04 %)	80 (49.38 %)
40	~~~No	91 (43.96 %)	82 (50.62 %)
41	Rate your health [n (%)]	----	----
42	~~~Poor	962 (67.7 %)	1001 (70.59 %)
43	~~~Good	459 (32.3 %)	417 (29.41 %)
44	Difficulty in cognition with concentrating/remembering things [n (%)]	----	----
45	~~~Moderate or worse	541 (38.05 %)	473 (33.36 %)
46	~~~None/Mild	881 (61.95 %)	945 (66.64 %)
47	Difficulty in moving around [n (%)]	----	----
48	~~~Moderate or worse	561 (39.53 %)	571 (40.32 %)
49	~~~None/Mild	858 (60.47 %)	845 (59.68 %)
50	Community Support [n (%)]	----	----
51	~~~Yes	84 (34.01 %)	82 (43.16 %)
52	~~~No	163 (65.99 %)	108 (56.84 %)
53	Currently working [n (%)]	----	----
54	~~~Yes	426 (61.38 %)	359 (49.04 %)
55	~~~No	268 (38.62 %)	373 (50.96 %)
56	Health care provider [n (%)]	----	----
57	~~~Private	435 (55.56 %)	483 (57.43 %)
58	~~~Public	281 (35.89 %)	284 (33.77 %)
59	~~~Community	37 (4.73 %)	46 (5.47 %)
60	~~~Other	30 (3.83 %)	28 (3.33 %)
61	Ever Been to School [n (%)]	----	----
62	~~~Yes	780 (54.85 %)	887 (62.55 %)
63	~~~No	642 (45.15 %)	531 (37.45 %)
64	Level of Education [n (%)]	----	----
65	~~~Less than primary school/don't know	194 (24.87 %)	224 (25.25 %)
66	~~~Secondary school and below	373 (47.82 %)	407 (45.89 %)
67	~~~Past secondary school	213 (27.31 %)	256 (28.86 %)
68	Feeling sad/low/depression [n (%)]	----	----
69	~~~None/Mild	996 (70.04 %)	1060 (74.75 %)
70	~~~Moderate or worse	426 (29.96 %)	358 (25.25 %)
71	Worry or anxiety [n (%)]	----	----
72	~~~None/Mild	802 (56.4 %)	909 (64.1 %)
73	~~~Moderate or worse	620 (43.6 %)	509 (35.9 %)
74	Cataracts- New Sample (Chronic Conditions) [n (%)]	----	----
75	~~~No	1103 (77.62 %)	1047 (73.94 %)
76	~~~Yes	318 (22.38 %)	369 (26.06 %)
77	Money to meed needs [n (%)]	----	----
78	~~~Completely	118 (8.31 %)	148 (10.44 %)
79	~~~Mostly	238 (16.76 %)	224 (15.81 %)
80	~~~Moderately	656 (46.2 %)	659 (46.51 %)
81	~~~A little	310 (21.83 %)	290 (20.47 %)
82	~~~None at all	98 (6.9 %)	96 (6.77 %)
